# Supplementary material for: Structural and Immunologic Properties of the Major Soybean Allergen Gly m 4 Causing Anaphylaxis
Source: Int J Mol Sci. 2022 Dec 6;23(23):15386. doi: 10.3390/ijms232315386 (PMC9736301; doi:10.3390/ijms232315386)
Supplement: Supplementary file 1 [file ijms-23-15386-s001.zip]

Archive with 1 entries (1 files):
- ijms-2027339-supplementary.pdf
